# Supplementary material for: KinESim: Pre-equilibrium kinetic simulation of electrochemical reactions
Source: J Open Source Softw. Author manuscript; Available in PMC 2020 Mar 2. (PMC7051063; doi:10.21105/joss.01532)
Supplement: Software archive [file NIHMS1559314-supplement-Software_archive.zip]

Archive with 70 entries (64 files):
- KinESim-master/
- KinESim-master/.gitignore
- KinESim-master/Demo/
- KinESim-master/Demo/EChem/
- KinESim-master/Demo/EChem/NPV_Illustrations.ipf
- KinESim-master/Demo/KES_Demo.pxp
- KinESim-master/Demo/KES_Test.pxp
- KinESim-master/Demo/PerformanceTest.md
- KinESim-master/Demo/readme.md
- KinESim-master/Docs/
- KinESim-master/Docs/Figures/
- KinESim-master/Docs/Figures/ControlPanel.png
- KinESim-master/Docs/Figures/Control_Ox_C00.png
- KinESim-master/Docs/Figures/Control_Ox_C01.png
- KinESim-master/Docs/Figures/Control_Ox_C02.png
- KinESim-master/Docs/Figures/Control_Ox_C03.png
- KinESim-master/Docs/Figures/Control_Ox_C04.png
- KinESim-master/Docs/Figures/EchemRxns_sp.png
- KinESim-master/Docs/Figures/File_Open_Procedure.png
- KinESim-master/Docs/Figures/GRxns_sp.png
- KinESim-master/Docs/Figures/MethodSettings_sp.png
- KinESim-master/Docs/Figures/Rxns_create.png
- KinESim-master/Docs/Figures/Rxns_sp_i.png
- KinESim-master/Docs/Figures/Rxns_table.png
- KinESim-master/Docs/Figures/TLC.png
- KinESim-master/Docs/Figures/TLC_i.png
- KinESim-master/Docs/Figures/TLC_refresh.png
- KinESim-master/Docs/Figures/allsets_sp.png
- KinESim-master/Docs/Figures/components_sp.png
- KinESim-master/Docs/Figures/demoFig1.png
- KinESim-master/Docs/Figures/demoFig2.png
- KinESim-master/Docs/Figures/demoFig3.png
- KinESim-master/Docs/Figures/demoFig4.png
- KinESim-master/Docs/Figures/demoFig5.png
- KinESim-master/Docs/Figures/demoFig6.png
- KinESim-master/Docs/Figures/demoFig7.png
- KinESim-master/Docs/Figures/demoFig8a.png
- KinESim-master/Docs/Figures/demoFig8b.png
- KinESim-master/Docs/Figures/demoFig8c.png
- KinESim-master/Docs/Figures/error.png
- KinESim-master/Docs/Figures/integrator_sp.png
- KinESim-master/Docs/Figures/kiloset_sp.png
- KinESim-master/Docs/Figures/megaset_sp.png
- KinESim-master/Docs/Figures/simset_sp.png
- KinESim-master/Docs/Figures/simulation_sp.png
- KinESim-master/Docs/KES_API.md
- KinESim-master/Docs/KES_manual.md
- KinESim-master/KES/
- KinESim-master/KES/KES_Core.ipf
- KinESim-master/KES/KES_Core_Aliases.ipf
- KinESim-master/KES/KES_Core_Flow.ipf
- KinESim-master/KES/KES_Core_Integrator.ipf
- KinESim-master/KES/KES_Core_Log.ipf
- KinESim-master/KES/KES_Core_Progress.ipf
- KinESim-master/KES/KES_Core_Struct.ipf
- KinESim-master/KES/KES_GUI.ipf
- KinESim-master/KES/KES_GUI_Aux.ipf
- KinESim-master/KES/KES_GUI_Comp.ipf
- KinESim-master/KES/KES_GUI_Rxns.ipf
- KinESim-master/KES/KES_Sets.ipf
- KinESim-master/KES/KES_Sets_Aux.ipf
- KinESim-master/KES/KES_Sets_Flow.ipf
- KinESim-master/KES/KES_Sets_Progress.ipf
- KinESim-master/KES/KES_Sets_Proxy.ipf
- KinESim-master/KES/KES_Sets_Struct.ipf
- KinESim-master/KES/KinESim.ipf
- KinESim-master/LICENSE
- KinESim-master/paper.bib
- KinESim-master/paper.md
- KinESim-master/readme.md
