# Supplementary material for: KinESim: Pre-equilibrium kinetic simulation of electrochemical reactions
Source: J Open Source Softw. Author manuscript; Available in PMC 2020 Mar 2. (PMC7051063; doi:10.21105/joss.01532)
Supplement: Software archive [file NIHMS1559314-supplement-Software_archive.zip › KinESim-master/paper.bib]

@article{John:2019a,
  doi = {10.1021/acs.analchem.9b00859},
  year = 2019,
  publisher = {American Chemical Society ({ACS})},
  volume = {91},
  number = {15},
  pages = {9563--9570},
  author = {Christopher W. John and Denis A. Proshlyakov},
  title = {Fourier Transform Infrared Spectrovoltammetry and Quantitative Modeling of Analytes in Kinetically Constrained Redox Mixtures},
  journal = {Analytical Chemistry}
}

@article{John:2019b,
  doi = {10.1021/acs.jpcb.9b05866},
  year = 2019,
  month = aug,
  publisher = {American Chemical Society ({ACS})},
  author = {Christopher W. John and Greg M Swain and Robert P. Hausinger and Denis A. Proshlyakov},
  title = {Strongly Coupled Redox-Linked Conformational Switching at the Active Site of the Non-Heme Iron-Dependent Dioxygenase, {TauD}},
  journal = {The Journal of Physical Chemistry B}
}

@book{Anderson:2011,	
  Title = {{Continuous Time Markov Chain Models for Chemical Reaction Networks}},	
  doi = {10.1007/978-1-4419-6766-4_1},
  year = 2011,
  publisher = {Springer New York},
  pages = {3--42},
  author = {David F. Anderson and Thomas G. Kurtz},
  booktitle = {Design and Analysis of Biomolecular Circuits},
  editor = {H. Koeppl and G. Setti and M. {di Bernardo} and D. Densmore},
}

@article{Zhang:2018,
  doi = {10.1007/s11047-019-09736-8},
  url = {https://doi.org/10.1007/s11047-019-09736-8},
  year = 2019,
  month = apr,
  publisher = {Springer Nature},
  author = {Chuan Zhang and Ziyuan Shen and Wei Wei and Jing Zhao and Zaichen Zhang and Xiaohu You},
  title = {Molecular computing for {Markov} chains},
  journal = {Natural Computing}
}	
